# Supplementary material for: Stranded assets in European agriculture during food system transformations
Source: Nat Food. 2026 Jan 19;7(1):38–44. doi: 10.1038/s43016-025-01283-z (PMC12851926; doi:10.1038/s43016-025-01283-z)
Supplement: Supplementary file 4 — Source data. [file 43016_2025_1283_MOESM4_ESM.xlsx]

## Sheet: Fig. 1
[B€]	Land assets	Fixed assets	Current assets	Total liabilities	Intangible assets	Investment on fixed assets	CAP subsidies
Land & permanent crops	759	0	0	0	0	0	0
Buildings	0	151	0	0	0	0	0
Machinery & equipment	0	136	0	0	0	0	0
Breeding livestock	0	42	0	0	0	0	0
Non-breeding livestock	0	0	32	0	0	0	0
Inventories	0	0	59	0	0	0	0
Other circulating capital	0	0	231	0	0	0	0
Long- & medium-term loans	0	0	0	171	0	0	0
Short-term loans	0	0	0	55	0	0	0
Intangible assets	0	0	0	0	0	42	0
Gross-net investment on fixed assets	0	0	0	0	26	0	0
CAP subsidies	0	0	0	0	0	0	51

## Sheet: Fig. 2
	Animal/plant buildings [B€]	Animal/plant machinery & equipment [B€]	Animal/plant breeding livestock [B€]	Feed buildings [B€]	Feed machinery & equipment [B€]	Feed breeding livestock [B€]
Dairy	32	24	17	16	21	2
Eggs	3	1	0	1	2	0
Bovine meat	7	6	5	7	8	1
Mutton & goat meat	1	1	1	1	1	0
Pig meat	11	5	2	9	10	2
Poultry meat	7	3	1	3	4	1
Cereal	4	6	0	0	0	0
Roots and tubers	1	1	0	0	0	0
Veg., fruit, nuts	17	14	0	0	0	0
Vegetable oils	2	3	0	0	0	0
Sugar, sweeteners	2	2	0	0	0	0
Alcohol	10	9	0	0	0	0
Dairy	Animal/plant buildings intensity [€/kg]	Animal/plant machinery & equipment intensity [€/kg]	Animal/plant breeding livestock intensity [€/kg]	Feed building intensity [€/kg]	Feed machinery & equipment intensity [€/kg]	Feed breeding livestock intensity [€/kg]
Eggs	0.61	0.46	0.31	0.25	0.31	0.03
Bovine meat	0.43	0.19	0.06	0.19	0.22	0.05
Mutton & goat meat	0.92	0.78	0.67	0.87	1.06	0.13
Pig meat	0.9	1.14	1.27	0.86	1.45	0.15
Poultry meat	0.49	0.21	0.07	0.4	0.42	0.1
Cereal	0.47	0.2	0.05	0.22	0.25	0.06
Roots and tubers	0.08	0.12	0.01	0	0	0
Veg., fruit, nuts	0.02	0.03	0	0	0	0
Vegetable oils	1.71	1.52	0.05	0	0	0
Sugar, sweeteners	0.84	1.13	0.03	0	0	0
Alcohol	0.17	0.19	0.03	0	0	0
	0.94	0.9	0.02	0	0	0

## Sheet: Fig. 3
Fig. 3a Total fixed assets [B€]	2020 baseline	Moderate ASF	Low ASF	Zero ASF		Fig. 3b Buidings [B€]	2020 baseline	Moderate ASF	Low ASF	Zero ASF
Dairy	112	119	39	0		Dairy	49	52	17	0
Eggs	8	7	4	0		Eggs	5	4	2	0
Bovine meat	35	9	6	0		Bovine meat	14	4	2	0
Mutton & goat meat	5	1	1	0		Mutton & goat meat	1	0	0	0
Pig meat	39	9	6	0		Pig meat	20	5	3	0
Poultry meat	18	18	15	0		Poultry meat	10	10	8	0
Other ASF	40	17	17	0		Other ASF	17	7	7	0
Cereal	10	14	11	10		Cereal	4	5	4	4
Roots and tubers	2	1	1	1		Roots and tubers	1	0	0	0
Veg., fruit, nuts	31	48	38	35		Veg., fruit, nuts	17	27	21	19
Vegetable oils	5	2	4	6		Vegetable oils	2	1	2	2
Sugar, sweeteners	5	2	2	2		Sugar, sweeteners	2	1	1	1
Alcohol	19	19	19	19		Alcohol	10	10	10	10
Potentially stranded assets		61	168	255
Fig. 3c Machinery and Equipment [B€]	2020 baseline	Moderate ASF	Low ASF	Zero ASF		Fig. 3d Breeding livestock [B€]	2020 baseline	Moderate ASF	Low ASF	Zero ASF
Dairy	45	48	16	0		Dairy	18	19	6	0
Eggs	3	2	1	0		Eggs	1	1	0	0
Bovine meat	14	4	2	0		Bovine meat	6	1	1	0
Mutton & goat meat	2	1	0	0		Mutton & goat meat	1	0	0	0
Pig meat	15	3	2	0		Pig meat	4	1	1	0
Poultry meat	7	6	5	0		Poultry meat	2	2	1	0
Other ASF	15	6	7	0		Other ASF	9	4	4	0
Cereal	6	9	7	6		Cereal	0	0	0	0
Roots and tubers	1	1	0	0		Roots and tubers	0	0	0	0
Veg., fruit, nuts	14	21	17	15		Veg., fruit, nuts	0	0	0	0
Vegetable oils	3	1	2	3		Vegetable oils	0	0	0	0
Sugar, sweeteners	2	1	1	1		Sugar, sweeteners	0	0	0	0
Alcohol	9	9	9	9		Alcohol	0	0	0	0
